# Supplementary material for: The System Profile of Renal Drug Transporters in Tubulointerstitial Fibrosis Model and Consequent Effect on Pharmacokinetics
Source: Molecules. 2022 Jan 21;27(3):704. doi: 10.3390/molecules27030704 (PMC8838889; doi:10.3390/molecules27030704)
Supplement: Supplementary file 1 [file molecules-27-00704-s001.zip]

Archive with 1 entries (1 files):
- molecules-1539101-supplementary.pdf
